# Supplementary material for: Linking the Weibull distribution to Gini coefficients: a bamboo specific framework for intra-culm leaf area inequality
Source: Front Plant Sci. 2025 Dec 18;16:1685552. doi: 10.3389/fpls.2025.1685552 (PMC12756608; doi:10.3389/fpls.2025.1685552)
Supplement: Supplementary file 1 [file Table1.xlsx]

## Sheet: Table S1
Table S1. Raw data of leaf lamina length, width and area for the 121 culms of Semiarundinaria densiflora (Rendle) T. H. Wen
Code	L	W	A
001-001	9.33536	1.93086	12.9108
001-002	13.5461	2.39934	24.6237
001-003	10.7232	1.86874	14.765
001-004	12.5723	2.4974	20.7874
001-005	11.6237	1.8093	15.4696
001-006	12.2662	2.04977	17.8764
001-007	10.3102	1.72615	12.9058
001-008	12.3533	2.04092	17.8274
001-009	7.60443	1.37493	6.94935
001-010	11.1759	1.65143	13.4389
001-011	12.0216	2.00549	17.4621
001-012	9.67304	1.43153	10.0301
001-013	10.6063	1.60609	12.1494
001-014	12.3778	1.82481	16.6681
001-015	12.0921	1.95423	16.7016
001-016	7.59079	1.38156	7.1037
001-017	12.2205	2.02487	17.4553
001-018	9.44474	1.97467	13.3922
001-019	9.66445	1.34107	9.43526
001-020	12.0245	1.76521	15.5929
001-021	8.71331	1.50623	9.28739
001-022	11.7756	1.98744	16.3028
001-023	11.6598	2.00816	16.3116
001-024	9.86883	1.70284	11.4567
001-025	11.1507	1.81409	14.0721
001-026	7.25598	1.32663	6.36572
001-027	9.02832	1.48329	9.52459
001-028	10.7111	1.78426	13.5315
001-029	7.22095	1.51628	7.07558
001-030	12.5963	1.9189	17.1845
001-031	7.57173	1.6461	8.29644
001-032	7.28548	1.31601	7.68319
001-033	11.7834	1.90625	15.6075
001-034	7.63812	1.30986	6.76282
001-035	11.0044	1.66378	13.4704
001-036	5.76778	1.31898	5.89041
001-037	9.78426	1.74351	12.0388
001-038	11.5819	1.71404	14.157
001-039	8.03697	1.70208	9.047
001-040	8.99602	1.58633	9.3719
001-041	10.6607	1.58518	12.1967
001-042	6.14836	1.10202	4.32051
001-043	7.46056	1.41452	6.83382
001-044	6.78008	1.26384	6.12608
001-045	6.98687	1.46273	6.79037
001-046	7.78238	1.1746	6.46793
001-047	4.49216	1.02235	2.75744
001-048	6.12666	1.15633	4.67346
002-001	12.5426	2.19783	19.0982
002-002	13.8292	2.13364	21.4474
002-003	13.0743	2.36893	21.4902
002-004	10.7321	1.6986	13.2225
002-005	12.0126	2.14478	17.9042
002-006	11.1117	2.14784	16.2319
002-007	10.6584	2.0504	14.6804
002-008	12.1515	2.06318	18.7096
002-009	11.589	2.16051	17.5017
002-010	13.5686	1.95537	19.5588
002-011	13.6014	2.11273	20.94
002-012	13.1045	1.87631	18.416
002-013	11.9923	2.16654	18.1971
002-014	11.4917	1.57697	13.3664
002-015	10.024	1.35166	9.85808
002-016	12.7229	1.98937	19.0229
002-017	12.2289	2.18888	18.246
002-018	13.1721	2.20302	20.1888
002-019	12.9966	1.80023	17.3579
002-020	14.6445	2.70637	28.2548
002-021	9.09244	1.56814	9.78069
002-022	9.32528	1.71491	10.9786
002-023	11.8885	2.20132	17.5685
002-024	13.762	1.89069	19.7261
002-025	12.9233	2.26431	21.5114
002-026	15.553	2.47097	27.4759
002-027	8.96374	1.56823	9.43436
002-028	12.8264	2.38521	21.9131
002-029	11.9217	2.29738	18.5682
002-030	12.1506	2.17835	18.9513
002-031	10.8991	2.13429	16.2689
002-032	10.7069	1.64951	12.8873
002-033	10.6004	1.88579	14.3071
002-034	12.338	2.20164	18.5032
002-035	12.5292	2.27329	19.6992
002-036	14.4073	1.99957	20.8977
002-037	12.0516	2.31954	19.1893
002-038	9.83546	2.02581	13.9318
002-039	10.9315	1.65672	12.9385
002-040	11.6493	2.05092	17.1834
002-041	12.7478	2.30115	20.5163
002-042	11.6059	1.84783	15.2118
002-043	13.1765	1.90244	18.8807
002-044	12.4677	2.02274	18.4367
002-045	9.89153	1.7641	12.3328
002-046	9.91429	1.64803	11.8703
002-047	12.4554	1.84304	16.8992
002-048	13.2567	1.98769	19.0967
002-049	8.83748	1.40082	8.91577
002-050	10.559	1.90433	13.7235
002-051	8.7175	1.51167	8.92587
002-052	9.11428	1.66666	9.99985
002-053	12.4288	2.40592	20.3904
002-054	9.15861	1.36496	9.13648
002-055	10.3231	1.82969	13.1556
002-056	9.43235	1.73967	10.698
002-057	10.4783	1.82767	13.0713
002-058	7.09964	1.60406	7.94108
002-059	8.94797	1.5419	9.19601
002-060	11.8544	1.90134	15.3104
002-061	9.46569	1.51752	10.4793
002-062	13.3639	2.30714	21.94
002-063	9.53879	1.43809	9.95173
002-064	10.7184	1.67933	13.2249
002-065	10.0551	1.67344	11.3401
002-066	13.7579	2.03485	20.0149
002-067	12.9346	2.2787	20.6421
002-068	13.1369	2.28908	21.2683
002-069	11.9392	2.16407	17.9353
002-070	10.2698	2.07982	14.5623
002-071	11.0795	1.84192	14.5975
002-072	10.2368	1.50216	10.8111
002-073	10.068	1.88916	12.7063
002-074	9.42102	1.66209	10.6583
002-075	8.18223	2.09186	12.5152
002-076	11.7292	1.59848	13.6799
002-077	6.57274	1.48004	6.35112
002-078	8.98875	1.43611	9.29525
002-079	13.2679	2.12666	20.0494
002-080	9.01675	1.42997	9.14795
002-081	9.88338	1.61241	11.3794
002-082	10.0452	1.48594	11.0522
002-083	10.571	1.93144	13.7471
002-084	8.26076	1.53295	8.70045
002-085	13.5494	2.03913	20.1837
002-086	12.8805	1.84668	17.3532
002-087	8.71139	1.39061	8.52813
002-088	12.5673	2.26627	19.601
002-089	9.7687	1.63723	11.2625
002-090	6.66054	1.30666	5.60772
002-091	9.86701	1.5398	10.7008
002-092	8.17906	1.40226	7.67058
002-093	9.81395	1.41831	10.0354
002-094	7.57669	1.46771	7.02335
002-095	8.86502	1.57153	9.34048
002-096	10.3787	1.47642	11.2649
002-097	7.91523	1.49756	7.89114
002-098	6.18994	1.11674	4.40009
002-099	8.46709	1.49131	8.49223
002-100	6.32677	1.32374	5.30338
002-101	9.91101	1.54942	10.9102
002-102	3.80533	0.854618	1.82795
003-001	7.556	1.18868	6.29559
003-002	10.9907	1.8811	15.1677
003-003	12.6955	2.09479	19.2588
003-004	10.0176	1.94977	14.0999
003-005	12.7071	2.2573	20.0069
003-006	10.3145	1.41612	10.4979
003-007	9.03637	1.54729	10.2981
003-008	12.1711	2.14862	18.2584
003-009	8.10789	1.32692	7.59435
003-010	11.2861	1.8688	14.9703
003-011	11.2274	1.63932	13.64
003-012	9.95109	1.80824	12.2174
003-013	13.141	1.87441	18.4894
003-014	14.4579	2.67373	27.1576
003-015	7.49163	1.151	6.34489
003-016	8.24641	1.48145	8.26219
003-017	10.911	1.84587	14.4467
003-018	11.6854	2.03565	16.5838
003-019	12.3394	2.00836	17.8261
003-020	12.1486	1.74304	15.5214
003-021	12.114	1.64835	14.863
003-022	13.7188	2.27172	22.4671
003-023	10.6724	1.87689	13.6796
003-024	12.8899	1.89887	17.9314
003-025	11.459	2.00017	16.4845
003-026	12.0782	1.65012	14.9416
003-027	12.3837	2.0478	17.5755
003-028	11.6698	1.7565	14.7584
003-029	10.0721	1.44981	10.8245
003-030	8.94261	1.58856	9.95583
003-031	10.1126	1.55572	11.7022
003-032	8.13203	1.77326	9.95062
003-033	11.8455	2.12508	17.2796
003-034	12.1611	2.15602	18.6401
003-035	10.3293	2.07281	14.8629
003-036	12.6598	2.20693	18.9666
003-037	12.1208	2.169	18.4327
003-038	8.44875	1.4686	8.26038
003-039	11.2449	1.97014	15.7449
003-040	9.13699	1.40279	9.09171
003-041	12.3306	2.05949	17.8511
003-042	11.0094	1.5723	12.8148
003-043	13.6432	1.93255	19.1409
003-044	12.1623	1.91327	16.8404
003-045	12.1796	1.74253	15.6916
003-046	8.6554	1.35171	8.47076
003-047	10.8651	1.89062	14.0865
003-048	11.7012	1.90675	15.9223
003-049	8.37136	1.38005	8.01867
003-050	9.90592	1.54238	10.984
003-051	11.4276	1.59537	13.6315
003-052	12.4327	1.70121	15.8624
003-053	11.7976	2.20905	17.5703
003-054	9.50861	1.56038	10.5354
003-055	13.6571	1.9777	19.8391
003-056	9.56032	1.86055	11.959
003-057	8.81444	1.54101	9.39512
003-058	9.42959	1.47994	9.94657
003-059	10.5183	1.91294	13.844
003-060	8.90801	1.31688	8.49387
003-061	8.83962	1.43696	8.94551
003-062	8.33718	1.24444	7.67384
003-063	13.0188	2.16676	19.708
003-064	8.92237	1.34826	8.91271
003-065	11.258	2.06996	15.765
003-066	12.3925	1.75548	16.0585
003-067	8.9572	1.49247	9.33374
003-068	11.303	2.01759	16.0059
003-069	11.8357	1.83663	15.6221
003-070	12.1013	1.99422	17.4101
003-071	7.6497	1.32645	7.21792
003-072	10.0109	1.37623	10.2435
003-073	8.77144	1.27185	8.41501
003-074	12.8988	1.80869	17.1464
003-075	9.05031	1.37886	8.89786
003-076	12.3682	1.8503	17.0223
003-077	9.13901	1.42273	9.31458
003-078	10.1997	1.62421	12.2193
003-079	11.7201	1.96478	16.3943
003-080	8.76058	1.60514	9.54296
003-081	9.34009	1.34982	9.22131
003-082	7.5899	1.38388	7.05432
003-083	9.69143	1.79081	11.4686
003-084	7.58812	1.41935	7.21709
003-085	8.40899	1.35416	8.20735
003-086	8.24132	1.36619	7.77631
003-087	7.4758	1.23551	6.20804
003-088	7.81927	1.27047	6.99322
003-089	8.50288	1.33013	7.77772
003-090	8.36626	1.3857	8.19848
003-091	7.5302	1.22551	6.10478
003-092	9.18551	1.58285	10.8656
003-093	8.33123	1.45286	8.31486
003-094	8.19536	1.12237	6.79812
003-095	9.61455	1.36413	9.75546
003-096	8.05888	1.46676	7.58321
003-097	6.93778	1.14488	5.47542
003-098	8.62019	1.20431	7.597
003-099	7.65024	0.886878	4.7157
003-100	8.58813	1.24601	7.7678
003-101	11.4984	1.896	15.7819
003-102	5.89473	1.08263	4.18757
003-103	8.75278	1.37868	8.57547
003-104	8.30557	1.39493	8.02184
003-105	8.88557	1.46759	9.29869
003-106	7.13007	1.29125	6.44432
003-107	7.57589	1.35288	6.97238
003-108	6.04708	1.19681	4.59527
003-109	7.28916	1.14154	5.93008
003-110	4.26689	0.90141	2.21933
003-111	4.80668	0.944356	2.85598
003-112	5.17224	1.05442	3.80653
003-113	5.59265	1.08195	4.13926
003-114	5.16925	1.00928	3.55068
004-001	8.58298	1.53468	8.80727
004-002	10.6309	1.60417	12.0734
004-003	12.6159	2.1555	19.23
004-004	10.4272	2.07284	15.4867
004-005	12.331	2.06173	17.8555
004-006	9.97075	1.57107	11.2253
004-007	12.4127	1.744	16.166
004-008	12.9536	1.83728	18.1002
004-009	10.9978	2.15867	16.6706
004-010	13.5261	2.00456	19.9162
004-011	11.0592	1.73597	13.8568
004-012	13.0966	2.27641	21.0826
004-013	12.117	2.19212	18.7791
004-014	13.467	2.0661	20.4635
004-015	10.3658	1.82096	13.451
004-016	10.6118	1.97056	14.4419
004-017	12.795	1.85787	17.9194
004-018	12.3923	1.89155	17.3714
004-019	12.9058	2.39191	21.0576
004-020	10.5114	1.52648	11.7694
004-021	8.6272	1.46994	8.80413
004-022	7.9162	1.58473	8.30386
004-023	9.79325	1.3372	9.3371
004-024	8.54897	1.43094	8.49606
004-025	10.172	1.47402	11.1988
004-026	8.84304	1.45229	8.87294
004-027	12.6062	2.30717	19.547
004-028	11.2731	1.6611	13.2388
004-029	14.273	2.79947	28.447
004-030	9.52499	1.43166	10.0652
004-031	10.9487	2.04204	16.0307
004-032	13.1945	2.24797	20.7304
004-033	9.21403	1.34427	8.89716
004-034	12.3135	2.09158	18.7653
004-035	10.6558	2.25092	17.8134
004-036	11.1613	2.05569	15.5498
004-037	8.62523	1.32813	8.11022
004-038	12.4123	1.96505	17.7436
004-039	11.5234	1.74243	14.8562
004-040	12.8213	2.01042	19.2059
004-041	8.36167	1.44324	8.24189
004-042	9.44582	1.54257	10.5616
004-043	11.2801	1.72348	13.7801
004-044	7.78164	1.47813	7.6751
004-045	14.8637	2.61011	27.9852
004-046	11.3482	2.08635	16.4993
004-047	11.2783	2.16042	16.6526
004-048	11.5056	2.10648	16.6208
004-049	9.92962	1.96821	12.6321
004-050	10.2285	1.84379	12.8304
004-051	9.5854	1.43173	9.74296
004-052	10.7424	1.9061	13.8603
004-053	10.4237	1.74651	12.8882
004-054	6.69986	1.2628	5.66303
004-055	9.27851	1.85367	12.8564
004-056	13.0246	2.10613	19.3603
004-057	12.9736	2.34123	21.1475
004-058	13.6889	1.8935	19.1544
004-059	7.95481	1.4715	7.85863
004-060	8.23407	1.44395	8.08145
004-061	12.1193	2.09611	18.496
004-062	12.038	1.87899	16.4151
004-063	7.95184	1.22592	6.90277
004-064	9.19718	1.70256	10.9888
004-065	9.8979	1.62283	11.7839
004-066	5.36845	1.1844	4.03587
004-067	11.7242	1.70814	14.9519
004-068	10.9212	1.69644	13.2862
004-069	10.7653	1.65978	12.702
004-070	13.4594	2.16164	20.7437
004-071	12.3964	2.24197	18.6361
004-072	12.846	2.31205	20.8836
004-073	11.9231	2.14756	17.516
004-074	12.8094	2.28626	20.3359
004-075	6.11254	1.49978	6.39266
004-076	12.4649	2.03327	18.0343
004-077	8.11584	1.63595	8.88789
004-078	12.6945	2.29997	19.9962
004-079	12.676	1.8804	16.9661
004-080	12.3574	2.14114	18.6462
004-081	6.91144	1.31537	6.02188
004-082	7.94904	1.60363	8.27457
004-083	9.22121	1.40816	9.5049
004-084	11.989	1.7263	15.0567
004-085	6.84883	1.21371	5.55914
004-086	9.23922	1.4098	9.31064
004-087	8.21102	1.26028	7.39351
004-088	9.11657	1.68202	10.2866
004-089	8.30396	1.49933	8.43514
004-090	8.54864	1.32039	8.15318
004-091	7.30811	1.48316	8.50698
004-092	9.95625	1.66767	11.7121
004-093	9.30972	1.61708	10.4939
004-094	11.2054	2.011	14.8725
004-095	7.71764	1.66427	9.62284
004-096	7.39221	1.2918	6.37938
004-097	6.79641	1.20262	5.27173
004-098	7.34212	1.30698	5.66912
004-099	10.8079	1.98201	14.5578
004-100	8.63866	1.37252	8.42414
004-101	8.54288	1.41634	8.54153
005-001	10.6184	2.06754	15.7311
005-002	13.1831	2.28422	22.701
005-003	14.1416	2.38009	23.2352
005-004	16.9237	2.77172	34.9155
005-005	9.18935	1.7969	11.7409
005-006	12.9406	2.04421	18.183
005-007	10.5188	1.62582	12.4016
005-008	10.0177	1.42716	10.0179
005-009	10.5708	1.83266	13.236
005-010	9.94617	1.33522	9.27053
005-011	12.9494	1.86605	18.2205
005-012	12.1873	1.71725	14.7816
005-013	10.7764	2.29607	17.1209
005-014	11.4591	1.70763	13.9035
005-015	13.7971	2.1221	20.6994
005-016	8.47008	1.38536	8.42039
005-017	14.512	2.39196	24.5482
005-018	12.9083	1.99902	18.9326
005-019	10.8655	1.67548	12.9592
005-020	12.507	2.37086	20.6761
005-021	10.6926	1.95276	13.9535
005-022	11.6606	1.71216	14.673
005-023	13.1093	2.30824	20.7132
005-024	12.8164	2.07958	18.8791
005-025	13.8703	2.19035	23.2101
005-026	13.4647	2.25632	20.6999
005-027	12.4577	1.91195	16.8244
005-028	12.8602	2.21324	20.9049
005-029	13.2198	1.9524	19.4623
005-030	13.2532	1.95461	19.5223
005-031	13.8961	2.45265	24.2829
005-032	15.1436	2.16325	24.1162
005-033	11.1411	1.66327	13.4614
005-034	10.7638	1.91677	14.722
005-035	14.2249	2.49117	24.7106
005-036	11.3088	2.35127	18.9542
005-037	9.82986	1.55294	11.005
005-038	11.2629	1.66503	13.643
005-039	10.4233	1.41239	10.8352
005-040	7.76988	1.52789	7.94612
005-041	9.9705	1.87923	13.0263
005-042	13.306	2.37368	22.4526
005-043	9.00151	1.50152	9.54514
005-044	14.3287	2.1046	21.9945
005-045	13.5746	2.46758	22.6805
005-046	14.8655	2.16412	23.3803
005-047	11.0724	1.86377	15.0449
005-048	14.4323	2.25104	22.809
005-049	13.5376	2.30817	21.9743
005-050	9.14962	1.65694	9.64703
005-051	14.7041	1.94113	21.306
005-052	14.5634	2.40559	24.9212
005-053	7.72294	1.57894	8.30145
005-054	11.3818	1.62103	13.672
005-055	10.9974	1.76858	13.9628
005-056	10.589	1.54942	11.6999
005-057	8.13083	1.31339	7.34242
005-058	10.8203	1.57892	12.3461
005-059	9.98295	1.62111	11.3113
005-060	10.4892	1.43513	10.8779
005-061	10.7562	1.52853	11.7868
005-062	8.68729	1.3077	8.14525
005-063	9.53628	1.4106	9.69729
005-064	13.9567	2.60432	23.1315
005-065	12.0455	2.2305	18.2249
005-066	13.3675	1.98619	19.3453
005-067	9.35321	1.4942	10.2127
005-068	13.5788	2.31024	21.8767
005-069	8.13422	1.31769	7.21476
005-070	8.85038	1.52972	9.47514
005-071	13.2973	1.9618	19.1646
005-072	12.4242	1.78851	15.8527
005-073	13.6793	2.38434	22.1448
005-074	12.6471	2.31496	20.0428
005-075	12.6501	2.31545	20.0457
005-076	14.4159	2.37859	24.5678
005-077	10.9849	1.91687	14.2203
005-078	14.6934	2.20375	23.6194
005-079	13.6282	2.16691	21.0531
005-080	13.7985	2.30522	23.0457
005-081	12.4251	1.87708	17.2092
005-082	10.8678	2.01371	14.866
005-083	12.6012	1.9857	17.98
005-084	10.9902	1.58402	12.5385
005-085	13.6795	2.2272	21.8161
005-086	13.2504	2.12532	20.1079
005-087	7.86999	1.23076	6.97077
005-088	9.19527	1.4224	9.20102
005-089	11.3447	2.21695	16.9473
005-090	12.463	2.20261	19.3476
005-091	8.72036	1.51276	9.12658
005-092	10.6498	1.58185	12.1383
005-093	8.52938	1.47112	8.87779
005-094	5.93224	1.04449	4.00369
005-095	9.10489	1.39623	9.22907
005-096	12.2583	2.12477	18.1079
005-097	10.385	1.83351	13.3341
005-098	11.9652	1.8736	16.0851
005-099	10.4783	2.09241	13.6803
005-100	9.19554	1.49359	9.66478
005-101	8.57278	1.27574	7.73936
005-102	10.125	1.92759	12.6956
005-103	11.6663	1.88021	15.4698
005-104	8.26687	1.50157	8.43061
005-105	12.3995	2.05978	17.5228
005-106	10.4544	1.96038	13.8228
005-107	8.04453	1.52311	8.21164
005-108	10.7187	1.7444	13.4697
005-109	7.92874	1.4587	7.59643
005-110	8.1826	1.56536	8.37092
005-111	7.51605	1.36812	7.01662
005-112	9.40873	1.38727	9.25954
005-113	10.3214	1.44949	10.8285
005-114	8.34582	1.28905	7.31646
005-115	8.82989	1.52496	9.3221
005-116	5.79153	1.20603	4.55947
005-117	8.77273	1.18919	7.88752
005-118	10.6844	1.82385	13.1718
005-119	8.74833	1.575	9.19622
005-120	5.14221	1.00476	3.27018
005-121	7.66067	1.15681	6.47584
005-122	6.54912	1.24013	5.30491
005-123	6.13405	1.14342	4.60979
005-124	6.25559	1.20516	5.03522
006-001	9.79379	1.52128	10.8808
006-002	11.3567	2.17061	16.7952
006-003	12.1626	2.18679	18.2958
006-004	13.6204	2.75406	25.6017
006-005	11.1669	1.79428	14.2378
006-006	15.0363	2.65361	27.4711
006-007	7.86664	1.40228	7.44905
006-008	14.2797	2.30223	23.2563
006-009	6.29932	1.20841	4.82514
006-010	7.04363	1.22713	5.89872
006-011	9.18141	2.00143	12.8557
006-012	12.0943	1.86704	15.7986
006-013	10.874	2.06865	15.776
006-014	11.859	2.02023	16.7515
006-015	6.53292	1.06832	4.70694
006-016	12.469	2.19094	18.7838
006-017	10.6017	1.5195	11.5546
006-018	11.294	1.74065	13.9345
006-019	9.34997	1.7036	10.7065
006-020	11.1614	2.06579	15.3238
006-021	11.697	1.80073	14.8108
006-022	10.8578	1.85548	14.0517
006-023	9.16225	1.60567	9.92593
006-024	9.64352	1.92194	12.3673
006-025	10.459	1.63635	12.4177
006-026	8.63101	1.48983	8.78302
006-027	9.91289	1.50327	10.608
006-028	11.6506	2.02807	16.1388
006-029	11.6693	2.02583	16.1361
006-030	7.74704	1.11766	6.18812
006-031	7.02871	1.22934	5.90872
006-032	9.73367	1.7106	11.3192
006-033	9.22103	1.65197	10.4231
006-034	11.2546	1.66989	13.472
006-035	11.7942	2.05534	17.1555
006-036	7.86476	1.42759	7.25757
006-037	7.48922	1.17619	6.07643
006-038	11.0564	1.7062	13.4032
006-039	10.7118	2.04488	16.1628
006-040	10.301	1.87278	13.146
006-041	8.17149	1.35639	7.5788
006-042	11.2864	1.9304	15.0895
006-043	11.0639	1.87984	14.8157
006-044	6.08546	1.07318	4.31615
006-045	8.48936	1.50904	8.71423
006-046	11.7437	2.03	16.9036
006-047	12.2046	1.89045	16.391
006-048	11.1328	1.84126	14.4239
006-049	10.3426	2.03155	14.774
006-050	8.83975	2.08593	13.9361
006-051	10.2063	1.72679	12.1456
006-052	7.4029	1.2778	6.0535
006-053	8.02883	1.46745	8.00627
006-054	8.527	1.44556	8.4472
006-055	10.775	1.78042	13.1987
006-056	9.17062	1.32964	8.6915
006-057	8.50393	1.71566	9.74373
006-058	7.75387	1.33324	6.93127
006-059	7.81334	1.51841	7.72506
006-060	5.98071	1.18511	4.36399
006-061	9.95183	1.53265	10.5515
006-062	8.02281	1.585	8.05041
006-063	7.51776	1.17985	6.20246
007-001	10.8314	1.99789	14.6883
007-002	14.5304	2.40491	25.1113
007-003	14.4644	1.97798	21.8445
007-004	8.2108	1.93235	12.1419
007-005	12.3717	1.84521	16.3507
007-006	14.9034	2.21028	24.5145
007-007	13.3716	2.06441	18.9786
007-008	14.8885	2.48341	25.2496
007-009	13.4831	1.73125	17.4466
007-010	14.2743	1.83992	19.5835
007-011	16.1291	3.23845	35.1209
007-012	16.235	2.95219	34.536
007-013	14.1434	2.63596	25.8856
007-014	16.3895	2.52661	30.5761
007-015	14.5222	1.84065	20.0849
007-016	13.6618	2.1258	21.2396
007-017	14.3048	2.2772	23.6528
007-018	15.0198	2.67766	28.0784
007-019	12.5427	1.99262	17.8233
007-020	14.2066	2.24926	22.5162
007-021	9.93147	2.35255	16.5905
007-022	13.0315	1.86369	18.1522
007-023	11.7992	2.51128	20.4423
007-024	15.2794	2.3388	25.8821
007-025	12.1654	1.97775	16.8423
007-026	10.805	1.47434	11.408
007-027	10.3063	1.88735	12.7303
007-028	11.4197	1.65094	14.1745
007-029	13.7013	2.41585	23.2767
007-030	9.19426	1.83601	11.9019
007-031	11.3158	1.46744	12.5038
007-032	11.1175	1.69504	13.7637
007-033	10.1775	1.53016	11.3416
007-034	10.5181	2.14273	14.7956
007-035	14.946	2.19133	24.3917
007-036	13.638	2.55058	23.6246
007-037	14.0183	2.42773	24.1403
007-038	15.0636	2.27817	25.3105
007-039	10.0145	1.45867	10.7354
007-040	14.139	1.88335	20.057
007-041	10.9333	1.54596	12.4669
007-042	10.2101	2.09473	16.0044
007-043	12.066	1.77222	14.6375
007-044	9.30547	1.9055	11.9277
007-045	8.52767	1.20147	7.60282
007-046	10.5241	2.10408	14.579
007-047	9.44732	1.5685	10.8148
007-048	9.73969	1.62389	10.9611
007-049	11.0075	2.33358	16.7012
007-050	10.8604	2.26612	15.9744
007-051	14.0518	2.52224	24.3494
007-052	7.63922	1.44419	7.50532
007-053	6.46274	1.38536	5.78407
007-054	12.3944	2.34348	19.0642
007-055	10.9012	1.52389	12.1467
007-056	12.5461	1.82731	16.5685
007-057	15.0641	2.44722	26.7332
007-058	14.5739	2.00683	22.598
007-059	14.4602	2.21084	23.8256
007-060	11.366	1.70185	14.5314
007-061	11.049	1.84054	14.2946
007-062	11.832	1.6359	14.508
007-063	10.5452	1.36638	10.6719
007-064	10.4956	1.74411	13.0972
007-065	9.61308	1.61999	10.8085
007-066	10.1566	1.51544	11.3104
007-067	9.72463	1.48074	10.3228
007-068	9.49892	1.66466	11.1221
007-069	11.572	1.49557	13.0789
007-070	11.5549	1.54342	13.1563
007-071	13.7901	2.3027	22.2822
007-072	14.6332	1.98823	21.8274
007-073	12.4741	2.26749	19.2143
007-074	10.6233	1.87017	14.3236
007-075	11.4711	1.69897	14.5969
007-076	14.5055	2.03973	22.3748
007-077	12.3357	2.38548	19.8795
007-078	10.8318	1.7109	13.7115
007-079	11.2839	1.80068	13.9471
007-080	9.21106	1.53677	10.0965
007-081	11.5565	1.58357	14.0941
007-082	11.2913	1.65819	13.7668
007-083	14.1274	2.26153	22.653
007-084	14.1512	2.42503	24.1896
007-085	12.8964	2.09875	19.7828
007-086	10.3315	1.68015	12.6818
007-087	7.51704	1.44988	6.83639
007-088	11.7755	2.12881	17.3328
007-089	8.42417	1.40692	8.17072
007-090	11.0919	1.72871	13.897
007-091	11.2095	1.68192	14.3198
007-092	8.80564	1.76754	9.94464
007-093	11.6615	1.89574	15.1584
007-094	12.128	2.00678	17.8503
007-095	10.0822	1.70284	11.4595
007-096	10.6144	1.56689	12.347
007-097	11.3242	2.08792	15.9456
007-098	9.75862	1.77772	11.7386
007-099	10.4089	1.2994	10.1704
007-100	7.35175	1.31631	6.17007
007-101	10.6318	1.55138	12.1894
007-102	8.41624	1.33024	7.81029
007-103	13.9283	1.83215	19.1702
007-104	7.97695	1.50719	8.01725
007-105	10.6131	1.6243	12.7646
007-106	11.3449	1.54419	13.1564
007-107	10.823	1.34089	10.7842
007-108	9.58161	1.24834	8.65524
007-109	6.25739	1.22521	5.16721
007-110	6.12057	1.34297	5.10561
007-111	9.01102	1.57097	9.37031
007-112	7.46855	1.44886	6.90095
007-113	5.23854	1.11148	3.60539
007-114	6.33717	1.22652	4.6755
008-001	9.09123	1.31768	8.72771
008-002	13.9991	1.8338	19.2945
008-003	13.4773	1.84812	18.7285
008-004	11.9509	2.15043	17.667
008-005	11.3915	1.84151	15.2608
008-006	12.9511	2.00076	18.6026
008-007	12.1416	2.20353	18.3446
008-008	9.5841	1.88322	12.1492
008-009	7.00142	1.26492	5.93241
008-010	10.8576	1.58081	12.6627
008-011	12.7	1.98984	18.2693
008-012	9.36337	1.87706	12.8329
008-013	10.6744	2.041	14.595
008-014	13.6957	2.72191	26.2285
008-015	11.5144	1.71162	14.4791
008-016	11.2941	1.64063	13.4338
008-017	11.1968	1.78552	14.0988
008-018	11.816	2.10258	17.5195
008-019	7.92648	1.41201	7.4593
008-020	14.5398	2.535	25.7239
008-021	12.9356	1.75152	17.1015
008-022	12.2229	1.81021	16.2035
008-023	12.5496	1.61613	15.0743
008-024	9.0094	1.52065	10.1134
008-025	9.42166	1.479	9.89413
008-026	11.9978	1.69317	15.2317
008-027	9.38469	1.31409	9.30179
008-028	9.2692	1.73092	11.4461
008-029	10.0379	1.30314	9.75535
008-030	9.85347	1.4495	10.3106
008-031	8.92612	1.86037	12.6631
008-032	10.5549	1.91772	13.9094
008-033	11.711	1.96123	16.0584
008-034	11.9239	2.10015	17.8214
008-035	7.80721	1.53529	7.77187
008-036	12.8685	1.76881	17.1804
008-037	12.2569	1.6761	15.5625
008-038	11.8959	1.64961	14.6565
008-039	10.488	1.93405	14.1655
008-040	12.1971	2.12398	18.4767
008-041	11.4047	2.11441	16.131
008-042	8.63513	1.12679	7.26322
008-043	10.7558	1.86989	13.9232
008-044	6.94206	1.28401	5.85748
008-045	8.64299	1.62646	9.64109
008-046	12.5038	1.93983	17.8673
008-047	10.5802	1.79186	13.137
008-048	11.9994	1.76357	15.6311
008-049	10.5996	1.93447	14.3
008-050	10.4731	1.78431	13.2866
008-051	10.0999	1.45185	10.8785
008-052	12.2821	2.02991	17.661
008-053	13.442	1.87964	19.2443
008-054	10.6483	1.97274	13.9464
008-055	9.14088	1.47064	9.63801
008-056	10.5405	1.6245	12.0133
008-057	7.48734	1.45046	7.05166
008-058	7.79886	1.70405	8.86193
008-059	8.09913	1.53372	8.22581
008-060	10.1579	1.47336	10.7497
008-061	8.24377	1.53859	8.2575
008-062	5.77614	1.66742	7.54318
008-063	7.91092	1.34066	7.13168
008-064	7.855	1.46507	7.74414
008-065	9.87996	1.51612	10.7471
008-066	8.11951	1.49264	8.25384
008-067	7.18173	1.69341	9.59715
008-068	4.32133	0.892971	2.35696
008-069	5.84578	1.2518	4.42182
008-070	5.05376	0.988677	3.1261
009-001	11.013	1.6547	13.6614
009-002	10.047	2.03049	14.7601
009-003	14.882	2.58626	28.0472
009-004	10.6944	1.70625	13.4211
009-005	10.5775	2.18168	17.7951
009-006	9.43305	1.79315	11.3905
009-007	12.4938	2.08211	17.8659
009-008	10.2646	1.60927	12.0346
009-009	8.98331	1.57326	9.71933
009-010	12.0956	2.05356	17.1391
009-011	9.38714	1.42946	9.79998
009-012	14.5488	2.27244	24.1861
009-013	11.0397	1.79814	14.2969
009-014	12.7315	2.54155	22.2577
009-015	12.3097	1.97608	17.3065
009-016	12.201	1.78434	15.8872
009-017	12.266	2.19251	18.6185
009-018	6.38603	1.20516	5.26691
009-019	9.01539	2.03289	14.414
009-020	9.88449	1.48499	10.5835
009-021	12.4653	1.82364	16.8593
009-022	10.211	2.00533	14.4037
009-023	10.589	2.00595	15.1831
009-024	6.04555	1.2112	4.6706
009-025	11.4572	1.96724	15.6069
009-026	11.475	1.92989	16.1885
009-027	8.71903	1.33902	8.20419
009-028	8.90807	1.82409	11.0472
009-029	10.7836	1.72857	12.9315
009-030	6.8919	1.21504	5.30648
009-031	8.86906	1.39277	8.66072
009-032	8.77427	1.26287	7.68874
009-033	7.5375	1.37103	6.74705
009-034	11.0787	1.81275	14.3771
009-035	11.5936	2.20972	17.3868
009-036	12.8	1.93756	17.9496
009-037	7.8206	1.28721	6.678
009-038	8.89486	1.38852	9.02256
009-039	12.242	2.21928	18.5231
009-040	10.4188	1.59605	12.3223
009-041	8.41528	1.35364	8.1688
009-042	10.3035	1.56166	12.0426
009-043	9.86851	1.57558	11.1859
009-044	11.3028	1.8569	14.7694
009-045	12.3146	2.08851	17.8192
009-046	12.5672	2.24493	18.8623
009-047	8.38069	1.66139	8.92596
009-048	11.3499	2.09002	15.8238
009-049	8.93415	1.54756	9.60994
009-050	9.28421	1.79921	10.9031
009-051	8.46389	1.53342	8.65796
009-052	9.2874	1.41419	9.49643
009-053	10.811	1.66892	13.291
009-054	11.6559	1.93578	15.9282
009-055	7.62259	1.51115	7.71343
009-056	10.8756	1.76736	13.9273
009-057	8.63857	1.38959	8.41838
009-058	7.84039	1.22155	6.74151
009-059	10.5106	1.78744	13.1668
009-060	6.6133	1.22219	5.38555
009-061	8.75235	1.24689	7.51896
010-001	14.6155	2.1855	23.2368
010-002	17.1136	2.94665	35.252
010-003	15.7399	2.42042	27.8216
010-004	12.216	1.77553	15.3059
010-005	14.1424	2.34047	23.0849
010-006	14.9092	2.29072	24.4724
010-007	6.80168	1.25456	5.60283
010-008	15.2349	2.46894	26.4715
010-009	16.767	3.32022	39.0315
010-010	14.0439	2.32314	23.318
010-011	11.7787	1.81202	15.702
010-012	12.0929	1.8113	15.7172
010-013	12.1423	2.11515	17.6038
010-014	14.8475	2.1224	22.9876
010-015	11.3446	1.64281	12.8003
010-016	12.1734	1.75363	15.331
010-017	13.78	2.48423	23.312
010-018	14.524	2.12328	21.9377
010-019	15.9052	2.55846	27.8546
010-020	12.2088	2.17809	17.8518
010-021	14.042	2.12829	21.5606
010-022	14.9079	2.11181	23.0506
010-023	8.15289	1.2515	7.39944
010-024	11.961	1.81235	15.7918
010-025	13.7848	1.95952	19.0555
010-026	13.6354	2.22541	20.9534
010-027	15.1424	2.51214	25.8165
010-028	14.5036	2.19025	22.99
010-029	13.7076	2.07993	20.1995
010-030	10.296	1.90799	12.3304
010-031	10.5886	1.5752	12.0587
010-032	14.0376	2.14186	21.2015
010-033	13.5912	1.92356	18.9731
010-034	11.4059	2.0628	15.8147
010-035	7.01657	1.41163	6.33066
010-036	10.917	1.82744	14.4321
010-037	15.4938	2.50948	26.8417
010-038	13.7585	1.84793	18.3832
010-039	5.82862	1.08741	4.11811
010-040	11.8455	2.05525	16.2717
010-041	11.2217	1.68943	12.8798
010-042	9.3142	1.67158	10.3191
010-043	13.3206	2.19842	20.4464
010-044	11.9701	1.79292	15.0325
010-045	13.7025	2.18632	21.1244
010-046	11.3965	2.06657	16.2523
010-047	12.4682	2.4417	21.5658
010-048	6.7374	1.35484	5.75633
010-049	14.3574	1.98569	21.198
010-050	7.45933	1.37651	6.47007
010-051	11.1736	1.87922	14.768
010-052	10.5922	1.87566	12.8434
010-053	8.24045	1.46993	7.69707
010-054	9.39257	1.88573	11.0467
010-055	9.95607	1.73458	11.6488
010-056	10.7526	1.52933	11.3959
010-057	10.5866	2.21303	16.4466
010-058	11.7883	2.00671	16.595
010-059	9.80342	1.53966	10.4008
010-060	6.88726	1.32452	5.99706
010-061	8.86812	1.62019	9.34708
010-062	10.3115	1.47771	10.9475
010-063	11.9193	2.22256	17.8721
010-064	11.2103	1.58084	11.9149
010-065	6.57772	1.16792	5.34607
010-066	7.03708	1.33751	6.07117
010-067	8.71296	1.7673	9.69927
010-068	8.05262	1.68981	9.78699
010-069	12.0046	1.62347	14.1176
010-070	6.62729	1.30435	5.64179
010-071	9.12875	1.30314	8.61879
010-072	8.76734	1.62573	9.29041
010-073	7.44087	1.39497	7.18933
010-074	6.36083	1.26787	5.39087
011-001	16.8715	2.3998	30.1172
011-002	14.4473	2.85296	27.9438
011-003	14.1284	2.36516	23.3288
011-004	13.5973	2.21605	22.0614
011-005	13.2148	1.9031	18.616
011-006	15.1875	2.11147	24.1546
011-007	12.7559	2.14603	19.5354
011-008	14.0224	2.40467	23.0836
011-009	8.79285	1.57932	9.22995
011-010	11.1509	1.69921	13.874
011-011	10.9852	1.90516	14.684
011-012	13.9676	2.92459	30.461
011-013	16.273	2.66927	30.5266
011-014	9.76913	1.78595	12.0643
011-015	10.6391	1.65379	12.7427
011-016	13.4535	2.06568	20.6357
011-017	12.6821	2.52751	24.077
011-018	14.4294	2.24915	23.9508
011-019	10.804	1.93602	13.9175
011-020	9.29737	1.9221	12.0952
011-021	13.2237	2.35579	21.3203
011-022	14.2659	1.92921	20.9695
011-023	12.3199	2.10151	18.4058
011-024	11.8253	1.58517	14.3082
011-025	13.4852	1.91727	19.2841
011-026	10.9158	1.81	14.1244
011-027	12.8198	2.31002	19.9707
011-028	13.2501	1.96676	19.3938
011-029	15.3692	2.19201	24.753
011-030	13.6997	2.4102	23.0041
011-031	13.0412	1.76141	17.3861
011-032	14.4205	2.64814	25.8085
011-033	10.1178	1.80058	12.5017
011-034	11.3577	1.8946	15.2411
011-035	9.87378	1.49401	10.7355
011-036	11.3151	1.76442	14.3717
011-037	14.1966	2.58092	24.1599
011-038	12.8591	2.28908	20.5228
011-039	11.2486	1.97377	15.6118
011-040	10.1451	1.45805	10.9764
011-041	10.8319	1.53703	12.3177
011-042	12.596	2.27504	19.5355
011-043	14.0707	2.24175	23.0591
011-044	14.4261	2.25462	24.076
011-045	12.4762	2.32331	21.4473
011-046	10.6905	1.66758	12.9069
011-047	9.53438	1.50874	10.4069
011-048	13.026	2.17967	20.1599
011-049	10.0834	1.73571	12.1146
011-050	13.6387	2.46101	23.3229
011-051	14.5941	2.17481	23.8516
011-052	12.6979	1.90356	17.5452
011-053	8.20963	1.44552	8.11283
011-054	10.9977	1.82231	14.7685
011-055	13.0488	2.38519	21.1624
011-056	10.244	1.92282	13.2662
011-057	9.77384	1.8466	11.3954
011-058	10.2971	2.14477	15.4369
011-059	11.3163	1.73421	14.4265
011-060	10.8084	1.64503	12.9581
011-061	6.24755	1.39433	6.27176
011-062	10.3123	1.69444	12.2281
011-063	9.469	1.53448	11.3401
011-064	13.1479	2.40302	21.6553
011-065	13.8976	2.02377	21.3369
011-066	10.871	1.38206	11.2424
011-067	11.2316	2.19214	16.9049
011-068	14.0027	2.30261	23.9466
011-069	14.3622	2.30512	24.3721
011-070	13.2544	2.39241	23.5203
011-071	10.0539	1.39732	10.792
011-072	13.4141	2.00826	19.8483
011-073	11.0579	2.22761	16.2941
011-074	15.471	2.18159	25.1608
011-075	10.6491	2.19233	15.8704
011-076	13.7232	2.3438	23.3421
011-077	12.5626	2.2576	20.4849
011-078	13.0094	1.97026	19.5959
011-079	11.7236	1.94146	16.9211
011-080	9.8359	1.69335	11.4892
011-081	10.3496	1.54894	12.0209
011-082	10.5767	1.71114	13.1123
011-083	8.72489	1.44541	9.22775
011-084	11.1712	1.82028	14.9502
011-085	10.2249	1.91713	13.9519
011-086	10.1085	1.65601	11.8272
011-087	10.3697	1.99918	14.513
011-088	13.1078	2.41393	21.4399
011-089	13.4208	2.37213	23.1982
011-090	10.6325	1.81936	13.7098
011-091	9.62126	1.64945	11.4202
011-092	11.3034	1.88681	15.3046
011-093	11.1955	1.47134	12.192
011-094	10.592	1.61556	12.652
011-095	13.0868	2.30858	21.6077
011-096	11.9905	1.7649	15.7545
011-097	13.6931	1.90326	19.3185
011-098	13.7027	2.18022	22.1094
011-099	12.9673	2.51705	22.4267
011-100	12.4769	1.69596	15.5897
011-101	11.9691	1.93728	17.1432
011-102	9.48545	1.65214	11.0336
011-103	6.43909	1.60919	7.49177
011-104	11.8774	2.29782	18.707
011-105	13.1411	2.3779	22.5144
011-106	9.84267	1.61499	11.6467
011-107	12.1548	1.72144	16.093
011-108	9.39511	1.46338	10.2817
011-109	13.8559	2.05225	21.805
011-110	11.3428	1.60351	14.4917
011-111	10.6501	1.74238	13.558
011-112	12.2341	1.97003	17.5665
011-113	10.5084	1.66926	13.0707
011-114	9.56521	1.92172	12.0452
011-115	12.0499	1.79016	16.1358
011-116	10.8611	1.93549	14.7822
011-117	8.86441	1.23118	7.79183
011-118	11.6089	1.64377	14.6848
011-119	10.4933	1.8138	13.686
011-120	9.60454	1.78342	12.5662
011-121	12.2109	1.73678	16.2675
011-122	9.20302	1.65831	10.8069
011-123	13.4853	2.23529	22.0321
011-124	11.7195	2.14701	18.5739
011-125	10.6666	1.90125	14.2722
011-126	9.71509	1.59702	11.1732
011-127	10.3911	1.36006	11.0702
011-128	10.8156	1.75216	14.1811
011-129	10.2535	1.50575	11.7257
011-130	8.59911	1.47897	9.01037
011-131	9.48073	1.82983	11.6001
011-132	7.47533	1.60363	8.04137
011-133	10.4312	1.89896	13.9502
011-134	8.33035	1.45212	8.60716
011-135	9.7351	1.34788	9.73806
011-136	8.83968	1.93306	11.5886
011-137	9.77502	1.50183	10.7531
011-138	8.43092	1.26088	7.6547
011-139	6.93435	1.50718	6.83009
011-140	7.00621	1.44981	6.96591
011-141	7.93974	1.53613	8.45172
011-142	9.18768	1.39583	9.15506
011-143	10.9044	1.80001	14.3329
011-144	7.78644	1.68924	8.60114
011-145	10.8121	1.56521	12.1691
011-146	7.47049	1.38786	7.11911
011-147	6.24443	1.19428	4.94198
011-148	8.23572	1.4969	7.82651
011-149	7.63689	1.18234	6.40971
011-150	8.35783	1.21164	7.43276
011-151	7.70345	1.31762	6.88626
011-152	7.7384	1.44087	7.20301
012-001	7.99079	1.395	7.7129
012-002	11.5055	2.13038	16.4924
012-003	14.7916	1.90841	21.1603
012-004	14.6781	2.72126	28.2532
012-005	9.21972	1.72757	10.6261
012-006	11.0926	2.07534	15.7773
012-007	10.8621	1.98738	15.4956
012-008	9.26137	1.48533	10.0106
012-009	11.714	1.68662	14.0036
012-010	8.19913	1.32082	7.15819
012-011	10.8084	1.86938	14.2467
012-012	11.1957	1.90432	14.827
012-013	11.7843	1.88033	16.4313
012-014	11.4474	2.05721	16.8068
012-015	11.2683	1.9396	15.9234
012-016	10.9623	1.96288	15.2864
012-017	14.8422	2.37251	25.1745
012-018	11.7207	1.60088	13.9734
012-019	9.75537	1.41634	10.0602
012-020	12.3707	2.29697	19.7179
012-021	12.1528	1.80551	16.0286
012-022	7.90702	1.54177	7.97783
012-023	12.6464	2.1093	18.8673
012-024	12.3361	2.22033	19.3812
012-025	12.1912	2.0239	18.0904
012-026	11.4283	2.06497	16.4221
012-027	11.0997	1.55594	12.6545
012-028	12.1245	1.97499	17.31
012-029	12.5296	1.73187	16.4038
012-030	6.21566	1.48162	6.18973
012-031	13.5011	1.90468	18.8031
012-032	12.2404	2.22445	18.672
012-033	7.08702	1.1305	5.69783
012-034	12.2842	1.83641	16.4979
012-035	12.3045	2.143	18.4249
012-036	8.96464	1.61529	10.0718
012-037	11.2527	1.63524	13.4863
012-038	9.44627	1.80473	11.7474
012-039	9.56029	1.88489	11.9758
012-040	9.07942	1.29372	8.54429
012-041	8.59112	1.53743	9.08607
012-042	10.1359	1.76116	12.2721
012-043	7.84758	1.18369	6.54226
012-044	11.1376	1.69532	13.6026
012-045	11.554	2.12124	16.8243
012-046	11.9886	1.72594	15.3137
012-047	9.22828	1.54823	9.18072
012-048	11.3218	1.8062	14.7568
012-049	11.9341	2.14136	17.61
012-050	10.351	1.57596	12.1107
012-051	9.52133	1.83674	12.4459
012-052	8.93688	1.62445	10.1771
012-053	11.153	2.02236	15.5377
012-054	8.90937	1.36554	8.75763
012-055	9.25966	1.37999	9.39441
012-056	12.2964	2.06238	18.2919
012-057	10.1792	1.86217	12.8477
012-058	8.58737	1.58596	9.29441
012-059	11.7692	1.89966	15.8311
012-060	8.37171	1.47209	8.45088
012-061	9.81126	1.46093	10.3564
012-062	12.1902	1.92557	16.7286
012-063	11.9356	1.71732	15.1403
012-064	8.27655	1.37344	7.92513
012-065	8.56182	1.24464	8.03692
012-066	7.25291	1.69316	9.06636
012-067	8.6163	1.51901	9.15484
012-068	13.1599	1.79455	17.2748
012-069	6.84396	1.36956	5.96588
012-070	7.02429	1.26635	6.23506
012-071	10.199	1.65825	11.8907
012-072	11.7324	1.66853	14.5841
012-073	9.7754	1.3364	9.70768
012-074	11.9738	1.85675	16.2933
012-075	8.26323	1.4453	8.34165
012-076	11.1925	2.2805	17.6536
012-077	10.2771	1.49625	11.1812
012-078	8.20422	1.30808	7.52744
012-079	8.25448	1.40662	8.19609
012-080	8.23586	1.42942	8.2134
012-081	10.7144	1.93357	13.8452
012-082	8.57749	1.25169	7.79956
012-083	9.88704	1.72772	11.852
012-084	10.0192	1.80208	12.3661
012-085	8.71843	1.57052	9.38622
012-086	10.2577	1.79878	12.5741
012-087	6.74602	1.38599	6.1753
012-088	7.36707	1.37251	6.81656
012-089	8.80506	1.59576	9.121
012-090	10.9301	1.93338	14.6907
012-091	5.53369	1.05445	3.70493
012-092	6.85336	1.22354	5.91212
012-093	6.97932	1.29082	5.70853
012-094	4.37945	0.978642	2.8867
012-095	8.29653	1.3496	7.88903
013-001	15.5923	2.71928	30.8546
013-002	11.7213	1.93244	16.137
013-003	13.0372	1.7618	17.2068
013-004	10.6626	1.72349	13.4466
013-005	13.2663	2.27363	22.3197
013-006	11.4959	1.51231	13.1678
013-007	13.9744	2.3069	23.9366
013-008	14.1005	2.56251	25.9764
013-009	13.5772	2.09999	21.4538
013-010	9.49605	1.69758	11.2137
013-011	9.66213	1.668	11.0413
013-012	13.8994	1.90735	20.3332
013-013	8.84754	1.82384	12.3669
013-014	9.87751	2.09916	15.5351
013-015	11.0768	1.41867	11.9156
013-016	12.6229	1.71699	16.3565
013-017	12.5372	1.70962	16.1158
013-018	14.7378	2.41464	26.8598
013-019	10.7042	1.71362	13.4465
013-020	15.735	2.73408	30.5549
013-021	14.7499	2.00078	22.6631
013-022	13.3921	2.41679	22.5762
013-023	14.0161	2.63939	24.4345
013-024	11.8102	1.86531	16.3956
013-025	8.90073	1.92184	11.4347
013-026	14.0402	2.52557	26.7582
013-027	15.208	2.46792	27.7974
013-028	13.3934	2.18853	21.9236
013-029	15.3769	2.6741	28.6014
013-030	14.9232	2.14376	24.3811
013-031	13.3536	2.24113	22.7288
013-032	11.6449	1.97013	16.9128
013-033	14.6859	2.22948	25.4194
013-034	13.8152	2.48394	25.8546
013-035	13.3574	2.30408	21.9262
013-036	10.4311	1.72434	13.2895
013-037	12.1707	2.67039	24.5555
013-038	14.6308	2.75272	27.7004
013-039	12.3538	1.74182	16.5353
013-040	13.4582	2.64092	25.0857
013-041	12.9412	1.66623	16.5357
013-042	9.28062	1.95048	12.3124
013-043	8.95879	1.29969	8.52281
013-044	13.589	1.95075	19.8553
013-045	15.2413	2.58331	28.092
013-046	13.0158	1.78977	17.1309
013-047	12.2205	1.65776	15.3773
013-048	11.6638	1.8067	15.1
013-049	15.483	2.28238	26.7071
013-050	14.107	2.36326	27.3569
013-051	9.16975	2.02111	14.6226
013-052	12.7929	1.86678	18.2902
013-053	11.3143	1.55755	13.6296
013-054	12.0365	1.76592	15.7198
013-055	11.2102	1.81186	15.3987
013-056	13.3121	2.076	20.9748
013-057	11.4787	1.88361	16.8995
013-058	10.9392	1.85146	14.3186
013-059	8.07438	1.50567	8.06375
013-060	11.0612	2.09976	16.0723
013-061	14.1903	2.02621	21.843
013-062	13.9193	2.47079	25.5688
013-063	12.247	1.52382	14.2714
013-064	11.5662	2.01278	16.8794
013-065	10.3657	1.7754	13.3075
013-066	10.6046	1.86453	14.2129
013-067	14.5271	2.24117	24.7883
013-068	11.9561	1.78394	16.2962
013-069	14.342	2.55252	26.9069
013-070	9.02993	1.35933	8.93851
013-071	10.7852	1.86565	14.6178
013-072	9.23006	1.70048	11.0523
013-073	10.3427	1.83456	13.0337
013-074	11.5733	1.89788	16.036
013-075	14.5772	2.2662	24.7648
013-076	12.9598	1.69971	16.9671
013-077	15.0851	2.11708	23.6137
013-078	14.5012	2.51817	26.1773
013-079	14.1055	2.53297	25.8299
013-080	13.5857	2.57354	24.8622
013-081	12.4964	2.21025	19.933
013-082	12.5176	2.08058	19.0396
013-083	10.8987	2.28356	17.2527
013-084	14.8101	2.52928	28.2818
013-085	10.9188	1.88892	14.823
013-086	10.2358	1.81852	13.418
013-087	8.76275	1.97308	11.9204
013-088	10.9231	2.22412	15.8244
013-089	11.261	1.94004	15.7388
013-090	11.2781	2.35536	17.4639
013-091	11.8609	1.60478	14.5527
013-092	10.9851	1.92484	15.0715
013-093	11.5591	1.67003	14.3952
013-094	12.2716	1.64322	15.5409
013-095	13.0723	1.80736	18.0275
013-096	12.411	1.85889	16.7901
013-097	11.3913	2.10145	16.9388
013-098	8.54929	1.48681	9.32503
013-099	11.7778	1.57853	14.1873
013-100	10.126	1.91124	13.2527
013-101	15.3038	2.24931	26.2081
013-102	12.8434	2.27525	21.1627
013-103	10.6712	1.93197	14.2974
013-104	10.9229	1.66902	14.8349
013-105	10.0076	1.81371	12.6936
013-106	12.2625	2.09566	19.002
013-107	11.1294	2.03037	16.531
013-108	11.15	1.80924	14.5618
013-109	15.6315	2.45005	28.2287
013-110	12.6689	1.68857	16.5972
013-111	12.4125	1.70293	15.7414
013-112	13.3587	2.30893	22.9419
013-113	14.266	2.06582	21.9155
013-114	11.787	2.04282	17.3538
013-115	13.183	1.93449	19.1071
013-116	12.1447	1.98773	17.2533
013-117	10.7914	1.58506	12.9651
013-118	12.1089	2.03156	18.1142
013-119	8.86177	1.59222	9.8224
013-120	14.0184	2.22666	23.2621
013-121	12.1097	2.35405	20.5828
013-122	11.7716	1.55821	13.8054
013-123	10.5699	1.82074	13.6568
013-124	12.974	1.93453	19.3814
013-125	11.2196	1.55832	12.6779
013-126	10.9174	1.56913	12.4726
013-127	10.7211	1.84638	13.7037
013-128	13.7881	1.71943	17.6486
013-129	14.8407	2.24107	24.5209
013-130	14.2354	2.6165	26.0166
013-131	15.6596	2.31221	27.2277
013-132	11.732	2.0281	17.1672
013-133	10.9611	1.91835	15.5887
013-134	9.55022	1.62748	11.3601
013-135	9.17821	1.93937	11.847
013-136	11.1505	1.82017	14.4916
013-137	10.1095	1.75581	12.4391
013-138	14.7732	2.55206	27.5461
013-139	13.7514	1.94513	20.3119
013-140	11.4744	2.36116	18.5642
013-141	10.7595	1.83217	14.24
013-142	10.3101	1.73391	12.8455
013-143	11.1755	1.82476	14.5604
013-144	10.1589	2.25125	15.433
013-145	9.3296	1.88546	12.1589
013-146	11.4357	1.87012	15.5404
013-147	11.785	1.93952	16.8433
013-148	14.7077	2.57074	28.0628
013-149	13.6315	2.51903	23.9686
013-150	13.7652	2.56236	25.8013
013-151	11.3366	2.10875	16.6121
013-152	11.9394	2.06463	18.2057
013-153	11.1316	1.55022	13.0434
013-154	11.2088	1.67796	14.0125
013-155	7.3042	1.55349	7.24827
013-156	13.0063	1.72863	17.2392
013-157	10.9109	2.39942	17.1168
013-158	9.03517	1.21809	8.17736
013-159	8.96054	1.82619	11.0439
013-160	11.3962	1.61934	13.5654
013-161	12.3872	1.66468	15.363
013-162	8.8181	1.45207	8.81629
013-163	12.4423	2.13712	19.2048
013-164	10.0407	1.39226	10.2437
013-165	9.49711	1.81582	11.4028
013-166	10.1079	1.44342	10.7479
013-167	9.51361	1.64229	10.7989
013-168	11.5708	1.8892	15.8107
013-169	12.3363	2.12289	18.9291
013-170	6.93617	1.45557	6.88812
013-171	9.44181	1.79422	11.5132
013-172	9.32151	1.30924	8.77176
013-173	11.2184	1.42239	11.9932
013-174	11.403	1.60353	13.5715
013-175	8.95842	1.98159	11.6047
013-176	8.9461	1.42214	8.88118
013-177	8.72109	1.43914	8.78849
013-178	8.5593	1.45754	8.51345
013-179	5.81284	1.27542	4.78685
013-180	8.65276	1.63817	9.19886
013-181	6.83015	1.4643	6.10862
013-182	6.88575	1.39716	6.30605
013-183	6.59847	1.39087	5.62855
013-184	6.83452	1.27837	5.81454
013-185	7.1932	1.45681	6.54359
013-186	5.94257	1.31994	4.78339
013-187	7.88622	1.44022	7.64677
014-001	10.6267	1.70507	12.9806
014-002	14.3489	2.36467	24.118
014-003	10.886	1.67649	13.489
014-004	9.11871	1.3224	8.73253
014-005	10.6862	1.71159	13.2709
014-006	8.81258	1.65906	9.61194
014-007	12.6743	2.50708	21.7847
014-008	10.4697	1.84678	14.1535
014-009	6.43639	1.3159	5.51398
014-010	10.485	1.88783	13.8868
014-011	13.7602	1.99937	20.0226
014-012	8.47554	1.26927	7.72519
014-013	8.53207	1.38173	7.92619
014-014	9.37303	1.45616	9.83769
014-015	8.59709	1.67136	9.9144
014-016	11.2201	1.98946	15.6591
014-017	7.74423	1.44887	7.47792
014-018	7.98427	1.28863	7.02195
014-019	9.69319	1.80588	12.47
014-020	6.59213	1.37497	5.9029
014-021	9.99513	1.76516	12.3314
014-022	9.69763	1.51155	10.5628
014-023	11.147	1.96092	14.8757
014-024	9.75259	1.67874	11.7977
014-025	8.69667	1.4067	8.68203
014-026	9.43212	1.90794	12.7612
014-027	9.45429	1.70132	11.2093
014-028	10.9438	1.90288	14.9831
014-029	5.91557	1.14848	4.27101
014-030	8.20806	1.495	8.55494
014-031	9.12132	1.6101	9.84947
014-032	6.12084	1.26133	5.19981
014-033	9.92249	1.53298	11.1066
014-034	5.50967	1.14349	3.96245
014-035	8.49321	1.77891	10.3149
014-036	10.0131	1.4888	10.739
014-037	9.65153	1.54926	10.8621
014-038	7.50743	1.20307	6.53619
014-039	9.88333	1.72724	11.8594
014-040	10.0389	1.80344	12.3899
014-041	8.72223	1.5691	9.38714
014-042	10.2456	1.7995	12.5808
014-043	6.70333	1.38913	6.17734
014-044	7.39558	1.37399	6.82377
014-045	8.85566	1.60267	9.15645
014-046	10.9357	1.93422	14.7333
014-047	5.55017	1.06029	3.71116
014-048	6.96854	1.22407	5.92027
014-049	6.80816	1.29341	5.71456
014-050	8.27586	1.35176	7.89989
014-051	4.38096	0.979635	2.89312
014-052	10.4312	1.93895	14.4092
014-053	10.2291	1.55932	11.5463
014-054	11.1679	1.94022	15.3127
014-055	10.5898	1.95682	14.2897
014-056	7.05808	1.14602	5.61445
014-057	8.28707	1.56159	8.85435
014-058	3.19783	0.786093	1.65237
014-059	10.8946	1.57585	12.4596
014-060	5.03784	1.09769	3.39068
014-061	5.7002	1.31832	5.93375
014-062	7.53434	1.63502	8.45126
015-001	14.5391	2.74661	28.0028
015-002	12.756	2.24973	20.5073
015-003	10.968	1.63728	13.0767
015-004	12.1875	2.20726	19.1403
015-005	10.19	2.07142	14.3548
015-006	10.6685	1.90744	13.8466
015-007	12.1194	1.76211	16.2069
015-008	9.38741	1.81104	11.6891
015-009	11.6596	2.10009	17.2188
015-010	12.004	1.78937	15.798
015-011	12.8117	2.2375	20.9666
015-012	13.357	2.03469	20.3712
015-013	13.1601	2.01446	19.4158
015-014	10.7201	1.96149	15.5243
015-015	15.0772	2.46531	26.5538
015-016	7.4094	1.50137	7.85656
015-017	11.3818	1.91439	15.4205
015-018	12.3481	2.03626	17.6255
015-019	11.9431	1.68255	15.0027
015-020	10.3157	2.34025	16.9424
015-021	13.6343	2.05386	21.3804
015-022	9.47456	1.42171	10.0436
015-023	6.93606	1.71482	8.43874
015-024	10.3751	1.47963	11.1587
015-025	10.0117	1.60382	11.4006
015-026	12.8338	1.90915	18.1677
015-027	8.53499	1.60746	9.1416
015-028	10.9718	1.62223	13.1123
015-029	12.6016	1.92717	17.9187
015-030	10.5423	2.16893	16.2881
015-031	9.70252	1.54917	10.4562
015-032	10.2112	1.57663	11.6651
015-033	11.0682	1.45976	11.8363
015-034	13.6181	2.09511	20.6879
015-035	11.3278	1.94934	15.1494
015-036	9.80818	1.17335	7.9509
015-037	7.70185	1.40254	7.18699
015-038	11.6025	1.72871	14.7277
015-039	9.61377	1.85982	11.5315
015-040	7.20289	1.2922	6.6851
015-041	9.62625	1.93582	12.7581
015-042	12.7948	2.04239	18.439
015-043	8.56391	1.45266	8.75897
015-044	9.1904	1.37308	9.07328
015-045	9.80309	1.35366	9.77649
015-046	12.2022	1.97097	17.5869
015-047	11.8836	1.75559	15.0183
015-048	10.6816	1.56981	11.8976
015-049	9.58344	1.42773	10.1712
015-050	11.8888	1.96639	16.7225
015-051	9.24279	1.69172	10.7576
015-052	9.90605	1.54156	11.0161
015-053	9.38252	1.40541	9.68808
015-054	8.60491	1.60432	9.26043
015-055	8.94032	1.49304	9.17335
015-056	9.67658	1.50229	10.3154
015-057	12.0308	1.88496	15.9321
015-058	10.2494	1.46914	11.0445
015-059	7.21138	1.3386	6.65899
015-060	7.67639	1.29156	6.7083
015-061	9.02886	1.40691	9.03976
015-062	7.50013	1.21215	6.3322
015-063	6.60275	1.14578	4.92162
015-064	6.54442	1.32615	5.54749
015-065	7.86822	1.51079	7.85803
015-066	8.78381	1.56013	9.00837
015-067	6.69244	1.32704	5.42352
015-068	11.0214	1.62411	12.5991
015-069	5.46325	1.24688	4.49676
015-070	6.09864	1.18225	4.92226
015-071	5.77543	1.19888	4.49487
015-072	4.88147	1.04745	3.45698
016-001	11.2557	1.93952	15.5097
016-002	13.6805	1.95374	20.2226
016-003	13.1699	2.71489	25.4418
016-004	13.4799	2.63027	27.3195
016-005	5.45645	1.19941	4.14191
016-006	14.7548	2.1044	23.4788
016-007	12.0777	2.1699	18.652
016-008	12.5022	1.95844	18.4284
016-009	9.44108	1.44814	10.1175
016-010	6.98566	1.36024	6.36187
016-011	11.7192	1.61524	14.0684
016-012	7.30029	1.53012	7.47753
016-013	11.0408	2.12442	16.039
016-014	12.42	1.91684	17.962
016-015	7.15682	1.60054	7.4195
016-016	13.5843	2.28376	21.9605
016-017	14.8203	2.18064	23.6602
016-018	8.40995	1.47364	8.71165
016-019	10.834	1.70093	13.3935
016-020	9.30664	1.94654	12.2577
016-021	8.89804	1.61694	9.57853
016-022	6.98057	1.51175	6.71796
016-023	12.8329	2.14846	20.0538
016-024	11.3476	2.06373	16.3658
016-025	11.4578	1.6341	14.4209
016-026	10.216	1.76894	13.245
016-027	11.2022	1.82125	14.6245
016-028	10.4416	2.0113	14.5599
016-029	13.7809	2.2674	22.669
016-030	15.3335	2.23115	25.79
016-031	14.4924	2.22052	23.7378
016-032	11.9965	2.20126	18.8433
016-033	10.794	1.45923	11.958
016-034	15.4161	2.00384	24.4558
016-035	13.036	1.77816	17.585
016-036	12.1819	2.40675	19.6571
016-037	7.61326	1.42745	7.32341
016-038	11.1376	1.98392	15.0851
016-039	12.5654	2.29276	20.5372
016-040	8.46294	1.57845	9.27492
016-041	9.89594	1.44529	10.7965
016-042	9.92376	1.66117	13.2306
016-043	10.2038	1.56703	11.443
016-044	13.1446	1.90101	18.7643
016-045	9.63411	1.47654	10.3977
016-046	10.2293	1.76069	12.6017
016-047	5.33517	1.17189	3.93595
016-048	13.2105	2.17105	20.7417
016-049	9.32923	1.65493	10.8614
016-050	10.2189	1.67937	12.2685
016-051	10.313	1.60713	12.1211
016-052	11.5182	1.51191	13.2867
016-053	13.0629	2.00998	19.3448
016-054	8.87694	1.62092	10.3211
016-055	12.5656	2.48579	21.4222
016-056	9.80685	1.68028	11.5896
016-057	13.0663	2.02517	19.5267
016-058	11.5554	1.55325	13.6783
016-059	9.66167	1.61493	10.9865
016-060	9.27282	1.93366	12.3371
016-061	10.1344	2.01156	13.3999
016-062	6.66053	1.56261	7.03897
016-063	9.16043	1.47169	9.84201
016-064	11.7094	1.92688	16.3611
016-065	7.89552	1.62414	8.58608
016-066	12.4411	2.4124	20.0387
016-067	12.4109	2.28427	19.3094
016-068	12.2077	1.70793	15.9232
016-069	12.0429	1.69918	15.5922
016-070	7.32032	1.44609	7.06511
016-071	10.9373	1.53758	12.4737
016-072	11.2187	1.70021	14.2177
016-073	10.6933	1.97621	14.6458
016-074	8.96418	1.48725	9.49652
016-075	5.05348	1.08898	3.71749
016-076	6.8836	1.54013	6.89536
016-077	7.96203	1.74175	9.39375
016-078	9.97758	1.66048	11.7113
016-079	9.78309	1.64357	11.6465
016-080	13.0484	2.33525	21.6583
016-081	10.9367	1.67793	13.5146
016-082	7.29633	1.27007	6.41609
016-083	9.36341	1.87547	11.4765
016-084	14.8314	2.43184	27.1423
017-001	13.768	2.37769	23.4353
017-002	12.0418	1.8363	16.1417
017-003	12.6964	2.30429	20.6222
017-004	13.6429	2.33497	22.3552
017-005	14.4937	2.29041	24.5719
017-006	11.9849	2.27561	18.82
017-007	11.9431	2.19253	18.8804
017-008	10.5686	1.80454	13.8044
017-009	11.2538	1.94773	15.8217
017-010	13.7517	2.13771	21.7054
017-011	7.63656	1.97771	11.3703
017-012	10.4295	1.51711	11.6852
017-013	10.0666	1.58509	11.4904
017-014	9.10288	1.8941	11.1453
017-015	11.4767	2.01967	16.3779
017-016	8.61862	2.22228	12.8354
017-017	14.151	2.46686	24.1818
017-018	12.8853	1.93988	18.5662
017-019	12.9191	2.30727	20.7846
017-020	8.36957	1.98135	11.8452
017-021	6.50917	1.4204	5.79329
017-022	9.12675	1.54627	9.87257
017-023	9.02831	1.76196	10.3266
017-024	7.70586	1.38747	7.4175
017-025	9.85453	1.86652	12.5128
017-026	8.22544	1.43808	7.81205
017-027	8.13594	1.72166	9.65348
017-028	12.3293	2.23982	19.1005
017-029	12.5628	2.23914	19.1209
017-030	14.8832	2.71938	29.6333
017-031	9.32947	1.59236	9.61918
017-032	13.4671	2.16006	20.6902
017-033	7.15687	1.47415	6.93341
017-034	5.71753	1.47489	5.56947
017-035	11.7523	2.0015	16.3935
017-036	9.88987	1.64665	11.3017
017-037	10.574	1.6131	12.2515
017-038	13.2384	2.08969	20.2183
017-039	9.47425	1.49783	10.0909
017-040	8.89906	1.3932	9.01892
017-041	8.57667	1.48861	8.50384
017-042	8.8461	1.35336	8.33953
017-043	8.02499	1.3796	7.6769
017-044	6.97442	1.32559	5.97777
017-045	9.15809	1.84605	11.302
017-046	8.3125	1.45545	8.40591
017-047	7.32725	1.50471	7.0742
017-048	9.42705	1.57774	10.4679
017-049	8.98553	1.41237	9.1358
017-050	8.07094	1.3537	7.49781
017-051	7.10649	1.17958	5.70019
017-052	5.87941	1.22346	4.81989
017-053	5.11752	1.03163	3.4906
017-054	5.88365	1.19407	4.57268
018-001	10.3487	1.56758	11.6644
018-002	13.4113	1.99828	19.3808
018-003	15.5639	2.64787	27.8829
018-004	12.1636	2.23794	19.8309
018-005	11.2107	1.87419	14.7205
018-006	12.9856	1.82709	17.5236
018-007	11.0714	2.1644	16.4581
018-008	12.9264	2.17053	20.4563
018-009	6.7039	1.23867	5.56183
018-010	3.44498	0.787718	1.58414
018-011	11.1235	1.53071	12.7851
018-012	13.2207	2.04457	20.3454
018-013	12.4091	1.81538	16.635
018-014	13.584	1.98303	20.0588
018-015	10.1363	1.72549	11.9726
018-016	9.51428	1.86459	11.9161
018-017	12.9331	1.88859	17.6475
018-018	12.0435	1.98205	17.0607
018-019	5.60786	1.10491	3.97974
018-020	9.55116	1.66409	11.0511
018-021	9.41495	1.51981	10.2207
018-022	11.9168	2.02898	17.0515
018-023	11.8469	2.06331	17.544
018-024	9.35896	1.51942	9.9305
018-025	9.53347	1.4626	10.116
018-026	10.9707	1.92558	14.5954
018-027	11.2528	1.83781	14.556
018-028	11.3117	2.26432	20.2541
018-029	10.5916	1.54186	12.1165
018-030	6.17595	1.20153	4.60751
018-031	12.7282	2.1752	19.4669
018-032	10.0123	1.47112	10.7079
018-033	9.30965	1.3596	9.11524
018-034	9.43543	1.98123	13.0215
018-035	8.2466	1.70639	10.3536
018-036	8.45022	1.37	8.06977
018-037	11.6034	2.1865	17.7301
018-038	13.2351	1.94599	19.1779
018-039	7.18893	1.18269	5.84906
018-040	8.57926	1.4189	9.73592
018-041	12.0631	2.25825	19.2687
018-042	11.9473	1.77527	15.534
018-043	11.9342	1.78926	16.4676
018-044	7.64059	1.23231	6.49475
018-045	10.2578	1.66563	11.93
018-046	11.7328	2.04335	17.6518
018-047	9.92645	1.47312	10.3547
018-048	10.0062	1.93368	12.9322
018-049	10.2519	1.50359	11.3451
018-050	12.0634	1.84293	15.635
018-051	8.03936	1.3689	7.64659
018-052	8.36498	1.60487	8.72874
018-053	10.3213	1.69887	12.1414
018-054	12.956	2.2169	20.1264
018-055	7.5103	1.28181	6.65386
018-056	7.48594	1.31841	6.85426
018-057	13.9409	2.1383	20.8049
018-058	9.02583	1.51883	9.59733
018-059	11.4086	1.70264	14.2131
018-060	14.8104	2.31081	25.2753
018-061	13.0605	2.75464	24.6365
018-062	8.06013	1.26966	7.25834
018-063	8.49448	1.48198	8.62832
018-064	9.90241	1.59089	11.2196
018-065	7.8034	1.35004	7.33549
018-066	7.67537	1.35182	7.24639
018-067	8.28096	1.56126	8.71961
018-068	7.08804	1.28848	6.38853
018-069	9.20763	1.48298	9.29859
018-070	7.61042	1.24489	6.6806
018-071	9.05155	1.3634	8.96261
018-072	10.045	1.31557	9.7001
018-073	8.62503	1.85603	12.0637
018-074	5.08646	1.01087	3.16315
018-075	5.00706	1.04012	3.29694
018-076	3.33775	0.918259	2.05842
018-077	6.50947	1.38075	5.61726
018-078	5.32431	1.12489	3.83865
018-079	5.41807	1.04045	3.46771
018-080	5.48013	1.06218	3.61902
019-001	13.8911	1.80584	18.8503
019-002	12.7959	2.40089	21.836
019-003	12.3353	2.27148	19.7679
019-004	14.8775	1.99043	23.0977
019-005	12.0771	2.3379	20.1332
019-006	11.4392	1.60345	13.7178
019-007	10.5867	1.55111	11.8843
019-008	12.459	1.65167	15.577
019-009	11.5452	1.61682	13.6314
019-010	12.6707	2.3736	21.0774
019-011	10.5754	2.19673	17.1811
019-012	14.1968	2.10549	22.5466
019-013	13.548	2.195	22.2626
019-014	12.1045	1.58744	14.4979
019-015	9.24679	1.7869	11.1542
019-016	12.3563	1.97508	17.9688
019-017	11.1673	2.11013	16.1497
019-018	8.1369	1.77845	9.86731
019-019	11.5684	1.75291	14.913
019-020	11.5295	1.75264	14.9038
019-021	11.5291	2.14719	17.0385
019-022	11.6197	2.26365	18.3768
019-023	9.51189	2.10874	13.3083
019-024	11.7808	1.43512	12.7443
019-025	13.2171	2.34664	21.4194
019-026	9.0093	1.53618	10.6545
019-027	14.6098	1.82511	20.2163
019-028	10.1545	1.64708	11.8626
019-029	9.8213	2.25325	16.2937
019-030	12.3423	2.16785	18.7362
019-031	11.7767	1.44042	12.6828
019-032	8.11618	2.02956	11.78
019-033	13.5616	1.92781	19.5579
019-034	10.6759	2.07128	16.0127
019-035	8.51961	1.79878	10.6491
019-036	13.6058	2.03603	20.2276
019-037	9.2749	1.64032	10.4296
019-038	12.528	1.60224	15.0209
019-039	13.0529	1.71959	16.8227
019-040	12.4656	1.90318	17.9385
019-041	11.7612	1.97375	17.1567
019-042	9.90839	1.85519	12.7172
019-043	6.97872	1.46305	7.15759
019-044	10.7392	2.06033	15.7956
019-045	15.8302	2.02966	25.0389
019-046	8.77239	1.47387	8.91193
019-047	9.89058	1.62133	11.2821
019-048	7.39234	1.48962	7.68804
019-049	9.93674	1.29851	9.22016
019-050	11.3585	1.38294	11.3006
019-051	11.2964	2.26495	18.0452
019-052	9.28744	1.27592	8.78771
019-053	10.8103	1.70953	13.0692
019-054	11.9325	1.81965	15.7933
019-055	14.2636	1.82007	19.2597
019-056	7.5334	1.25472	6.54719
019-057	13.0706	1.68966	16.715
019-058	13.96	2.02045	20.7272
019-059	13.276	2.31431	21.6138
019-060	12.2748	1.60778	14.6915
019-061	11.3822	2.13158	17.1725
019-062	10.0626	1.48065	10.6467
019-063	10.8217	2.12305	16.2115
019-064	10.3551	1.64855	12.4358
019-065	14.1235	1.81178	19.2445
019-066	10.1653	1.52936	10.6546
019-067	10.6036	1.91413	13.804
019-068	9.42138	1.73086	11.1387
019-069	11.9773	1.6446	14.0181
019-070	10.1776	1.46777	11.3861
019-071	8.49335	1.3313	7.65152
019-072	7.80025	1.51936	8.2458
019-073	7.16017	1.60407	7.65158
019-074	9.46037	1.37231	9.65443
019-075	9.48573	1.57549	10.6228
019-076	10.2365	1.84765	12.6558
019-077	9.05154	1.44202	8.61488
019-078	9.21952	1.45051	9.18233
019-079	10.7982	1.40255	11.1433
019-080	11.4352	1.4404	11.9902
019-081	9.95557	1.25053	9.227
019-082	13.4529	1.76113	17.6625
019-083	9.5461	1.22451	8.76782
019-084	9.24191	1.39681	8.70264
019-085	9.28271	1.26325	8.55453
019-086	7.62171	1.54177	8.30926
019-087	5.7278	1.26149	4.68341
019-088	7.51685	1.2597	6.38604
019-089	9.30945	1.27865	8.17402
019-090	10.6578	1.81027	13.6514
019-091	8.26643	1.80663	9.84281
019-092	6.24434	1.42409	5.48823
019-093	9.95123	1.59059	11.206
019-094	9.75806	1.91588	12.6289
019-095	6.608	1.35112	6.17082
019-096	8.78737	0.99263	6.35627
019-097	7.4577	1.50527	6.96075
019-098	6.80574	1.77307	7.7778
019-099	9.21048	1.40822	8.95315
019-100	6.82204	1.3312	5.93375
019-101	6.30535	1.16203	4.56654
019-102	6.51776	1.3803	5.82795
019-103	7.43866	1.04501	5.55088
019-104	9.67341	1.84181	12.1765
019-105	10.0226	1.30929	9.58525
019-106	10.7852	1.39315	10.6698
019-107	4.5634	1.01942	2.87694
019-108	7.64068	1.24246	6.32514
019-109	6.85727	1.36191	6.18741
019-110	6.96885	1.30889	5.40206
019-111	5.57549	1.15205	4.0003
019-112	5.99752	1.18787	4.62019
020-001	14.7917	2.4659	26.0358
020-002	11.1394	1.82435	14.0874
020-003	10.3539	1.92054	13.7079
020-004	11.9804	2.15803	17.4866
020-005	8.87309	1.77705	10.7382
020-006	12.2904	2.03054	17.5101
020-007	12.1569	1.99451	16.856
020-008	9.54717	1.87637	12.8335
020-009	11.1681	1.82379	13.9928
020-010	12.1104	1.7308	14.9257
020-011	11.5932	1.89521	16.3785
020-012	8.41976	1.5234	8.72952
020-013	12.8811	1.93678	18.2636
020-014	10.3711	1.8688	13.1823
020-015	9.37639	1.36545	9.321
020-016	14.6823	2.06359	21.9323
020-017	11.209	1.99614	15.6692
020-018	10.9343	1.57614	12.6807
020-019	10.9892	1.7004	13.6407
020-020	11.6562	2.11358	17.4878
020-021	12.2936	2.17847	18.7248
020-022	10.5137	1.64662	12.7495
020-023	9.76562	1.63079	11.618
020-024	11.0671	1.92246	14.7986
020-025	11.8963	2.00037	16.4979
020-026	12.9171	2.14037	19.1352
020-027	9.54935	1.8082	11.8651
020-028	11.4098	1.86951	14.8014
020-029	10.4777	2.00485	14.4905
020-030	10.628	1.68078	12.9554
020-031	12.0449	2.13545	17.5647
020-032	12.2111	2.20886	18.4556
020-033	8.80833	1.33461	8.51654
020-034	9.89054	1.41386	10.0467
020-035	11.4849	2.01115	16.2414
020-036	9.15605	1.75415	10.728
020-037	8.4382	1.46145	8.7083
020-038	11.8152	2.21743	17.6167
020-039	12.4002	2.18911	18.7296
020-040	12.4236	1.82011	16.7028
020-041	11.4016	1.73985	14.5344
020-042	12.0496	1.97064	16.6885
020-043	11.155	1.80533	14.6171
020-044	9.34023	1.64536	10.6916
020-045	8.21466	1.46434	8.25753
020-046	10.5878	1.9007	13.6935
020-047	11.7393	1.98041	16.2904
020-048	9.83371	1.60159	11.2891
020-049	7.8568	1.46569	7.83559
020-050	8.72816	1.34188	8.06598
020-051	8.98629	1.40097	8.83084
020-052	9.78408	1.54703	10.6808
020-053	5.58636	1.44556	5.44907
020-054	10.614	2.04265	14.7343
020-055	13.0167	2.59383	23.3886
020-056	8.97777	1.45501	9.3528
020-057	7.35866	1.25449	6.48792
020-058	5.93766	1.12298	4.20804
020-059	10.4263	1.86805	13.4032
020-060	11.1308	1.67057	13.2377
020-061	9.216	1.53405	10.1352
020-062	8.72992	1.57135	9.76301
020-063	6.84299	1.21129	5.82436
020-064	7.03212	1.3293	6.15073
020-065	7.57642	1.34959	6.98044
020-066	10.7992	1.88019	14.2504
020-067	11.441	1.66435	14.2241
020-068	7.27467	1.39218	6.16134
020-069	7.15108	1.16691	5.64182
020-070	4.31331	0.831168	2.29633
020-071	6.92348	1.32824	6.08082
020-072	7.1683	1.39186	6.90484
020-073	6.05824	1.00928	3.73377
021-001	13.6876	2.03709	21.2608
021-002	12.648	2.30521	20.5689
021-003	13.7409	2.20555	22.0852
021-004	13.2465	2.40093	22.6156
021-005	6.02648	1.11485	4.45156
021-006	12.3007	2.1799	18.7101
021-007	10.2844	2.15058	14.9185
021-008	11.8409	2.40065	19.9306
021-009	12.4146	2.08352	18.8872
021-010	13.5263	2.44674	23.865
021-011	12.4179	2.40543	20.4373
021-012	13.424	2.36811	23.0811
021-013	14.1215	1.92078	20.7047
021-014	13.5185	2.2508	21.7771
021-015	13.6349	2.19257	22.7313
021-016	10.8759	1.83673	14.5063
021-017	10.3525	1.38085	10.8662
021-018	16.099	3.10671	35.5008
021-019	10.8498	1.53965	12.6657
021-020	7.90716	1.8603	10.0396
021-021	12.2343	2.10399	18.3288
021-022	9.79215	1.53288	11.0613
021-023	9.67263	1.49838	10.3659
021-024	15.3099	2.58296	30.0824
021-025	11.7327	2.04195	17.4197
021-026	11.0601	2.04461	15.3602
021-027	13.2874	1.92881	19.3283
021-028	11.7883	1.73928	15.5534
021-029	12.8589	1.82719	17.7247
021-030	7.94693	1.58948	7.94989
021-031	12.4085	1.91701	17.5731
021-032	14.1959	1.91796	20.6898
021-033	10.0749	1.75576	12.4838
021-034	11.9683	2.13479	17.7591
021-035	12.0431	1.80049	16.3915
021-036	9.49475	1.71232	11.3982
021-037	9.82452	1.63876	11.2304
021-038	9.20053	2.10571	13.5344
021-039	13.7432	2.08501	21.7794
021-040	11.9924	1.52329	14.0569
021-041	12.6859	2.13101	20.2301
021-042	8.18755	1.66155	9.55019
021-043	9.92385	2.12546	15.4573
021-044	10.3248	1.49319	11.5722
021-045	12.0589	1.744	15.8964
021-046	8.40882	1.77525	9.61967
021-047	6.26094	1.23119	4.96693
021-048	6.89593	1.39199	6.16084
021-049	6.27176	1.36083	5.38082
021-050	8.76591	1.45088	8.93315
022-001	10.8428	2.00028	14.781
022-002	11.8931	2.2342	18.0666
022-003	8.44799	1.58484	9.12029
022-004	11.0917	1.93332	15.2616
022-005	11.7224	2.10868	17.3294
022-006	11.8578	1.80326	15.8046
022-007	10.5391	1.67415	12.8537
022-008	9.29199	1.31718	8.85166
022-009	8.7026	1.46615	8.94997
022-010	8.56068	1.45383	8.64674
022-011	6.47497	1.20029	5.14741
022-012	8.09279	1.34449	7.71458
022-013	11.7891	2.04937	16.9432
022-014	11.2224	2.08345	16.6462
022-015	11.1056	1.60729	13.3159
022-016	11.3414	1.97647	15.6834
022-017	12.5869	1.81524	16.5441
022-018	9.77372	1.56289	11.1272
022-019	11.5919	2.10155	17.4467
022-020	8.74861	1.30478	8.32531
022-021	9.8433	1.77443	11.9332
022-022	12.3853	2.10495	18.2004
022-023	6.85128	1.16984	5.48828
022-024	5.59982	1.2303	4.60046
022-025	8.53015	1.38936	8.46248
022-026	9.5925	1.61459	10.9805
022-027	12.2101	1.72571	15.8065
022-028	10.4706	1.73336	12.9856
022-029	6.14068	1.19978	4.87845
022-030	10.836	1.88926	14.4164
022-031	10.1756	1.90678	12.7677
022-032	7.96543	1.81737	10.779
022-033	10.6035	1.85096	13.8692
022-034	11.0997	1.55065	12.8737
022-035	7.8773	1.29752	7.11937
022-036	12.3869	2.18344	18.3659
022-037	12.086	2.12056	18.5384
022-038	11.9793	2.07496	18.4424
022-039	11.6649	1.96854	16.3417
022-040	11.0067	2.04358	15.5142
022-041	8.26015	1.66123	9.07652
022-042	8.23024	1.57102	8.26003
022-043	8.33272	1.2434	7.52738
022-044	11.8518	1.9287	16.7507
022-045	11.1629	1.86108	14.9443
022-046	8.15481	1.45711	8.4065
022-047	9.94918	1.74309	12.1119
022-048	11.554	1.7557	14.8744
022-049	11.5918	1.72504	14.8192
022-050	9.22318	1.44753	9.63618
022-051	9.50711	1.40143	9.68453
022-052	8.83215	1.58455	9.74246
022-053	8.31786	1.48594	8.67222
022-054	10.0588	1.8422	12.6251
022-055	15.1122	2.54471	27.9358
022-056	9.44139	1.55986	10.5761
022-057	10.6104	1.6742	12.8535
022-058	8.54929	1.18321	7.3449
022-059	7.84957	1.38139	7.70747
022-060	8.56119	1.45036	8.8331
022-061	8.48982	1.46691	8.62634
022-062	10.1132	1.68686	12.6098
022-063	12.2374	2.13344	19.0715
022-064	10.9048	1.63874	12.948
022-065	9.33449	1.64136	10.7834
022-066	4.98177	1.00578	3.31717
022-067	11.6529	1.98687	16.9873
022-068	10.271	1.90916	13.6317
022-069	10.1207	2.0242	13.7553
022-070	14.2498	2.18083	23.0037
022-071	7.24441	1.24388	6.22059
022-072	5.86692	1.05331	4.25306
022-073	9.2881	1.71119	10.8054
022-074	10.3689	1.95229	14.1383
022-075	11.3842	1.74805	14.9513
022-076	13.0053	2.53305	23.0974
022-077	8.09862	1.5291	8.42946
022-078	9.92472	1.61758	11.8463
022-079	8.59546	1.44013	9.00444
022-080	8.77988	1.41634	8.43922
023-001	11.7974	2.36745	19.2825
023-002	11.4224	1.6738	13.9457
023-003	12.5924	1.93754	18.0406
023-004	9.17843	1.54018	10.246
023-005	11.6286	2.06479	17.165
023-006	10.0085	2.15475	14.5004
023-007	12.8942	2.39307	21.9856
023-008	13.1186	1.83467	17.9923
023-009	12.2779	1.90508	17.2421
023-010	12.4351	2.3462	21.0657
023-011	11.4622	1.92722	15.907
023-012	13.5318	2.03619	19.945
023-013	11.761	2.15991	17.9223
023-014	9.84237	1.67586	11.8972
023-015	11.8733	2.29269	18.5816
023-016	10.0696	2.0658	14.7797
023-017	13.0936	1.96774	18.7534
023-018	9.3459	1.82424	11.8268
023-019	12.8526	1.8752	18.23
023-020	12.9548	2.16611	20.0049
023-021	12.1333	2.07457	18.2624
023-022	9.06661	1.5541	10.4309
023-023	12.8092	2.17484	20.3654
023-024	13.4112	2.32975	22.0619
023-025	10.9995	1.78503	14.2496
023-026	9.95787	1.39569	10.3216
[truncated: 7,244 more rows]

## Sheet: Read Me
In Table S1:
Code: the leaf code. The number before the hyphen represents the culm code, and the number after the hyphen represents the leaf code on a culm.
L: the leaf lamina length (in cm).
W: the leaf lamina width (in cm).
A: the leaf lamina area (in cm2).
